# Supplementary material for: Roscovitine enhances the bactericidal activity of the airway surface liquid of the cystic fibrosis bronchial epithelium but does not protect against Pseudomonas aeruginosa infection
Source: PLoS One. 2025 May 5;20(5):e0321996. doi: 10.1371/journal.pone.0321996 (PMC12052092; doi:10.1371/journal.pone.0321996)
Supplement: S1 File — (XLSX) [file pone.0321996.s001.xlsx]

## Sheet: fig 1A
P2: CF 136	HAE (D37) - treatment D0		2022-05-09			P4: CF 144	HAE (D44) - treatment D0		2022-05-31			P5: CF 145	HAE (D47) - treatment D0		2022-06-05
OD	600nm	690nm	600-690	Mean		OD	600nm	690nm	600-690	Mean		OD	600nm	690nm	600-690	Mean
Neagtive CTRL : no cells	0.78	0.233	0.547	0.508		Neagtive CTRL : no cells	0.846	0.23	0.616	0.6185		Neagtive CTRL : no cells	0.767	0.199	0.568	0.57
	0.805	0.336	0.469				0.851	0.23	0.621				0.77	0.198	0.572
Roscovitine 0µM : CTRL	0.507	0.237	0.27	0.263333		Roscovitine 0µM : CTRL	0.438	0.24	0.198	0.196667		Roscovitine 0µM : CTRL	0.428	0.208	0.22	0.228333
	0.5	0.242	0.258				0.44	0.245	0.195				0.438	0.209	0.229
	0.497	0.235	0.262				0.434	0.237	0.197				0.442	0.206	0.236
P2: CF 136	HAE (D37) - treatment D2		2022-05-11			P4: CF 144	HAE (D44) - treatment D2		2022-06-02			P5: CF 145	HAE (D49) - treatment D2		2022-06-07
OD	600nm	690nm	600-690	Mean		OD	600nm	690nm	600-690	Mean		OD	600nm	690nm	600-690	Mean		SD
Neagtive CTRL : no cells	0.859	0.23	0.629	0.638		Neagtive CTRL : no cells	0.78	0.214	0.566	0.5695		Neagtive CTRL : no cells	0.77	0.203	0.567	0.5675		0.0401383
	0.878	0.231	0.647				0.775	0.202	0.573				0.776	0.208	0.568
Roscovitine 0 µM : CTRL	0.623	0.239	0.384	0.384		Roscovitine 0 µM : CTRL	0.549	0.206	0.343	0.3425		Roscovitine 0 µM : CTRL	0.538	0.229	0.309	0.313		0.0356686
	0.623	0.239	0.384				0.546	0.204	0.342				0.536	0.219	0.317
Roscovitine 3 µM	0.506	0.241	0.265	0.253		Roscovitine 3 µM	0.483	0.234	0.249	0.239		Roscovitine 3 µM	0.396	0.205	0.191	0.18		0.0387427
	0.476	0.235	0.241				0.444	0.215	0.229				0.371	0.202	0.169
Roscovitine 6 µM	0.499	0.234	0.265	0.2475		Roscovitine 6 µM	0.505	0.206	0.299	0.2865		Roscovitine 6 µM	0.445	0.202	0.243	0.2355		0.0266646
	0.466	0.236	0.23				0.485	0.211	0.274				0.436	0.208	0.228
Roscovitine 12 µM	0.505	0.246	0.259	0.2615		Roscovitine 12 µM	0.51	0.204	0.306	0.318		Roscovitine 12 µM	0.399	0.206	0.193	0.2105		0.0537734
	0.528	0.264	0.264				0.546	0.216	0.33				0.427	0.199	0.228
Roscovitine 25 µM	0.581	0.234	0.347	0.3485		Roscovitine 25 µM	0.518	0.213	0.305	0.314		Roscovitine 25 µM	0.505	0.204	0.301	0.304		0.023347
	0.588	0.238	0.35				0.535	0.212	0.323				0.511	0.204	0.307
Roscovitine 50 µM	0.628	0.233	0.395	0.3775		Roscovitine 50 µM	0.595	0.215	0.38	0.3795		Roscovitine 50 µM	0.578	0.209	0.369	0.3705		0.00472582
	0.589	0.229	0.36				0.599	0.22	0.379				0.579	0.207	0.372
P2: CF 136	HAE (D39) - treatment D4		2022-05-13			P4: CF 144	HAE (D47) - treatment D4		2022-06-04			P5: CF 145	HAE (D51) - treatment D4		2022-06-09
OD	600nm	690nm	600-690	Mean		OD	600nm	690nm	600-690	Mean		OD	600nm	690nm	600-690	Mean		SD
Neagtive CTRL : no cells	0.889	0.239	0.65	0.6515		Neagtive CTRL : no cells	0.789	0.207	0.582	0.576		Neagtive CTRL : no cells	0.86	0.26	0.6	0.601		0.038461
	0.884	0.231	0.653				0.769	0.199	0.57				0.85	0.248	0.602
Roscovitine 0 µM : CTRL	0.61	0.241	0.369	0.367		Roscovitine 0 µM : CTRL	0.565	0.215	0.35	0.3495		Roscovitine 0 µM : CTRL	0.617	0.238	0.379	0.3735		0.012413
	0.604	0.239	0.365				0.562	0.213	0.349				0.604	0.236	0.368
Roscovitine 3 µM	0.562	0.237	0.325	0.2915		Roscovitine 3 µM	0.532	0.214	0.318	0.2785		Roscovitine 3 µM	0.464	0.244	0.22	0.247		0.0228819
	0.504	0.246	0.258				0.458	0.219	0.239				0.514	0.24	0.274
Roscovitine 6 µM	0.531	0.257	0.274	0.285		Roscovitine 6 µM	0.513	0.204	0.309	0.3065		Roscovitine 6 µM	0.522	0.245	0.277	0.2955		0.010751
	0.537	0.241	0.296				0.516	0.212	0.304				0.562	0.248	0.314
Roscovitine 12 µM	0.556	0.253	0.303	0.324		Roscovitine 12 µM	0.545	0.216	0.329	0.312		Roscovitine 12 µM	0.587	0.234	0.353	0.3455		0.016973
	0.579	0.234	0.345				0.531	0.236	0.295				0.578	0.24	0.338
Roscovitine 25 µM	0.605	0.25	0.355	0.3605		Roscovitine 25 µM	0.508	0.202	0.306	0.3205		Roscovitine 25 µM	0.61	0.236	0.374	0.3665		0.0250067
	0.605	0.239	0.366				0.537	0.202	0.335				0.597	0.238	0.359
Roscovitine 50 µM	0.63	0.238	0.392	0.3895		Roscovitine 50 µM	0.608	0.211	0.397	0.4015		Roscovitine 50 µM	0.714	0.238	0.476	0.469		0.0428573
	0.631	0.244	0.387				0.607	0.201	0.406				0.697	0.235	0.462
P2: CF 136	HAE (D42) - treatment D7		2022-05-16			P4: CF 144	HAE (D49) - treatment D7		2022-06-07			P5: CF 145	HAE (D54) - treatment D7		2022-06-12
OD	600nm	690nm	600-690	Mean		OD	600nm	690nm	600-690	Mean		OD	600nm	690nm	600-690	Mean		SD
Neagtive CTRL : no cells	0.85	0.225	0.625	0.6255		Neagtive CTRL : no cells	0.765	0.2	0.565	0.5685		Neagtive CTRL : no cells	0.845	0.233	0.612	0.6125		0.0298719
	0.862	0.236	0.626				0.774	0.202	0.572				0.856	0.243	0.613
Roscovitine 0 µM : CTRL	0.612	0.232	0.38	0.381		Roscovitine 0 µM : CTRL	0.535	0.208	0.327	0.3285		Roscovitine 0 µM : CTRL	0.622	0.234	0.388	0.3805		0.0301676
	0.617	0.235	0.382				0.54	0.21	0.33				0.607	0.234	0.373
Roscovitine 3 µM	0.529	0.233	0.296	0.265		Roscovitine 3 µM	0.432	0.218	0.214	0.2295		Roscovitine 3 µM	0.508	0.24	0.268	0.22		0.0237188
	0.469	0.235	0.234				0.448	0.203	0.245				0.408	0.236	0.172
Roscovitine 6 µM	0.534	0.261	0.273	0.28		Roscovitine 6 µM	0	0.215	-0.215	0.008		Roscovitine 6 µM	0.588	0.247	0.341	0.3385		0.176369
	0.52	0.233	0.287				0.436	0.205	0.231				0.573	0.237	0.336
Roscovitine 12 µM	0.546	0.231	0.315	0.318		Roscovitine 12 µM	0.489	0.21	0.279	0.283		Roscovitine 12 µM	0.596	0.231	0.365	0.3685		0.0429835
	0.588	0.267	0.321				0.488	0.201	0.287				0.604	0.232	0.372
Roscovitine 25 µM	0.582	0.236	0.346	0.3485		Roscovitine 25 µM	0.525	0.209	0.316	0.3135		Roscovitine 25 µM	0.591	0.235	0.356	0.3665		0.0269506
	0.584	0.233	0.351				0.516	0.205	0.311				0.617	0.24	0.377
Roscovitine 50 µM	0.636	0.229	0.407	0.417		Roscovitine 50 µM	0.603	0.202	0.401	0.395		Roscovitine 50 µM	0.604	0.242	0.362	0.4035		0.0110943
	0.663	0.236	0.427				0.593	0.204	0.389				0.672	0.227	0.445
P2: CF 136	HAE (D44) - treatment D9		2022-05-18			P4: CF 144	HAE (D51) treatment D9		2022-06-09			P5: CF 145	HAE (D56) - treatment D9		2022-06-14
PD	600nm	690nm	600-690	Mean		OD	600nm	690nm	600-690	Mean		OD	600nm	690nm	600-690	Mean		SD
Neagtive CTRL : no cells	0.87	0.227	0.643	0.6435		Neagtive CTRL : no cells	0.797	0.205	0.592	0.588		Neagtive CTRL : no cells	0.85	0.242	0.608	0.6105		0.027915
	0.876	0.232	0.644				0.788	0.204	0.584				0.85	0.237	0.613
Roscovitine 0 µM : CTRL	0.638	0.23	0.408	0.4		Roscovitine 0 µM : CTRL	0.564	0.211	0.353	0.349		Roscovitine 0 µM : CTRL	0.598	0.237	0.361	0.3745		0.0255
	0.628	0.236	0.392				0.576	0.231	0.345				0.628	0.24	0.388
Roscovitine 3 µM	0.617	0.232	0.385	0.378		Roscovitine 3 µM	0.484	0.21	0.274	0.26		Roscovitine 3 µM	0.565	0.246	0.319	0.3145		0.0590572
	0.604	0.233	0.371				0.48	0.234	0.246				0.554	0.244	0.31
Roscovitine 6 µM	0.608	0.237	0.371	0.3745		Roscovitine 6 µM	0.516	0.214	0.302	0.307		Roscovitine 6 µM	0.602	0.241	0.361	0.3615		0.0358132
	0.605	0.227	0.378				0.537	0.225	0.312				0.604	0.242	0.362
Roscovitine 12 µM	0.594	0.256	0.338	0.3705		Roscovitine 12 µM	0.542	0.211	0.331	0.3245		Roscovitine 12 µM	0.603	0.237	0.366	0.365		0.0251214
	0.629	0.226	0.403				0.552	0.234	0.318				0.61	0.246	0.364
Roscovitine 25 µM	0.63	0.23	0.4	0.398		Roscovitine 25 µM	0.548	0.21	0.338	0.3385		Roscovitine 25 µM	0.623	0.241	0.382	0.371		0.0297923
	0.627	0.231	0.396				0.551	0.212	0.339				0.592	0.232	0.36
Roscovitine 50 µM	0.669	0.237	0.432	0.4245		Roscovitine 50 µM	0.648	0.214	0.434	0.4275		Roscovitine 50 µM	0.703	0.232	0.471	0.4685		0.0245832
	0.648	0.231	0.417				0.629	0.208	0.421				0.707	0.241	0.466

## Sheet: fig 1C
2022-06-23	CFU counts after exposure to ASL +/- roscovitine at different concentrations
	0 μM					Mean	SD	3 μM					Mean	SD	6 μM					Mean	SD	12 μM					Mean	SD	25 μM					Mean	SD
P2: CF136	92	161	170	174	194	158.2	38.9256	37	41	63	99	114	70.8	34.4703	56	64	68	86	88	72.4	14.0285	124	125	130	136	140	131	6.9282	158	160	164	167	213	172.4	22.963
P4: CF144	55	66	64	68	85	67.6	10.9225	3	104	110	113	133	92.6	51.2572	35	38	49	54	129	61	38.8008	32	47	53	55	80	53.4	17.3868	21	29	33	43	43	33.8	9.44458
P5: CF145	144	161	177	202	208	178.4	27.0241	90	95	109	137	156	117.4	28.2719	161	170	175	179	208	178.6	17.7567	170	180	198	200	201	189.8	14.0071	115	148	157	158	175	150.6	22.1653
			P2: CF136 0 μM			174.75				P4: CF144 3 μM			115				P4: CF144 6 μM			44										P2 : CF136 25µM				162.25
	Ratio CFU ASL roscovitine / CFU ASL no roscovitine
																							in red are aberrant values = excluded for the statistical analysis
	3 μM / 0 μM			6 μM / 0 μM			12 μM / 0 μM			25 μM / 0 μM
P2: CF136	0.447535			0.457649			0.828066			1.08976					PA14 in DMEM			180
P4: CF144	1.36982			0.902367			0.789941			0.5								188
P5: CF145	0.658072			1.00112			1.0639			0.84417								204
																		208
	3 μM / 0 μM			6 μM / 0 μM			12 μM / 0 μM			25 μM / 0 μM								264
P2: CF136	0.40515			0.414306			0.749642			0.986552					Mean			208.8			Bactericidal survival				0.836925
P4: CF144	1.70118			0.650888			0.789941			0.5					SD			32.912							0.757663
P5: CF145	0.658072			1.00112			1.0639			0.84
Inoculum	145
	104
Mean	124.5
2022-07-15	CFU counts after exposure to ASL +/- roscovitine at different concentrations
	0 μM					Mean	SD	3 μM					Mean	SD	6 μM					Mean	SD	12 μM					Mean	SD	25 μM					Mean	SD
P1: CF132	276	311	288	304	308	297.4	14.893	330	279	244	248	268	273.8	34.5427	213	274	337	270	275	273.8	43.8942	346	263	267	269	330	295	39.7178	181	223	221	242	228	219	22.7706
P6: CF147	269	280	267	288	301	281	14.0535	202	323	296	287	272	276	45.3376	175	181	280	224	242	220.4	43.7184	243	277	291	290	250	270.2	22.4655	293	266	292	281	250	276.4	18.3385
P3: CF 137	201	164	204	209	216	198.8	20.2657	64	69	71	87	76	73.4	8.73499	58	52	41	45	26	44.4	12.1778	66	67	72	64	51	64	7.84219	1	1	1	1	1	1	0
										P1: CF132 0 μM			259.75
	Ratio CFU ASL roscovitine / CFU ASL no roscovitine																						in red are aberrant values = excluded for the statistical analysis
	3 μM / 0 μM			6 μM / 0 μM			12 μM / 0 μM			25 μM / 0 μM
P1: CF132	0.920646			0.920646			0.99193			0.736382					PA14 in DMEM			318
P6: CF147	0.982206			0.784342			0.961566			0.98363								330
P3: CF 137	0.369215			0.22334			0.321932			0.00503018								344
																		304
	3 μM / 0 μM			6 μM / 0 μM			12 μM / 0 μM			25 μM / 0 μM								378
P1: CF132	0.873403			0.920646			0.99193			0.736382					Mean			334.8			Bactericidal survival				0.888292
P6: CF147	0.982206			0.784342			0.961566			0.98363					SD			28.3055
P3: CF 137	0.369215			0.22334			0.321932			0.00503018
Inoculum	134
	157
Mean	145.5

## Sheet: fig 1E
P1: CF 132							P2 : CF 136							P3 : CF 145							P4 : CF 147
Well	Point	Image of destruction	Time (hours)	Mean/well	Mean		Well	Point	Image of destruction	Time (hours)	Mean/well	Mean		Well	Point	Image of destruction	Time (hours)	Mean/well	Mean		Well	Point	Image of destruction	Time (hours)	Mean/well	Mean		Mean	SD
	1	43	21.5					1	70	35					1	77	38.5					1	95	47.5				34.0729	11.6287
CTRL	2	44	22	22			CTRL	2	71	35.5	35.5			CTRL	2	77	38.5	39.75			CTRL	2	95	47.5	47.3333
	3	45	22.5		20			3	72	36		31.625			3	82	41		36.625			3	94	47		48.0417
	4	36	18					4	56	28					4	66	33					4	98	49
CTRL'	5	37	18.5	18			CTRL'	5	55	27.5	27.75			CTRL'	5	66	33	33.5			CTRL'	5	105	52.5	48.75
	6	36	18					6	46	23					6	68	34					6	97	48.5
	22	25	12.5					22	53	26.5					22	82	41					22	82	41				30.9792	13.3457
3	23	25	12.5	12.5			3	23	52	26	25.25			3	23	80	40	41.5			3	23	76	38	43.25
	24	25	12.5		13.4167			24	48	24		30.125			24	84	42		34.9167			24	91	45.5		45.4583
	19	31	15.5					19	69	34.5					19	56	28					19	95	47.5
3'	20	28	14	14.3333			3'	20	71	35.5	35			3'	20	58	29	28.3333			3'	20	96	48	47.6667
	21	27	13.5					21	70	35					21	56	28					21	95	47.5
	25	30	15					25	50	25					25	69	34.5					25	85	42.5				28.2083	11.1458
6	26	31	15.5	15.1667			6	26	49	24.5	24.3333			6	26	74	37	35.8333			6	26	89	44.5	43.5
	27	30	15		14.5833			27	47	23.5		25.9167			27	72	36		30.9167			27	87	43.5		41.4167
	28	28	14					28	59	29.5					28	52	26					28	76	38
6'	29	28	14	14			6'	29	49	24.5	27.5			6'	29	52	26	26			6'	29	75	37.5	39.3333
	30	28	14					30	57	28.5					30	52	26					30	85	42.5
	7	36	18					7	59	29.5					7	82	41					7	76	38				33.3125	12.0753
12	8	37	18.5	18.1667			12	8	51	25.5	27.1667			12	8	85	42.5	41.3333			12	8	82	41	41
	9	36	18		17.1667			9	53	26.5		31.25			9	81	40.5		40.5833			9	82	41		44.25
	10	29	14.5					10	72	36					10	79	39.5					10	94	47
12'	11	41	20.5	16.1667			12'	11	72	36	35.3333			12'	11	80	40	39.8333			12'	11	96	48	47.5
	12	27	13.5					12	68	34					12	80	40					12	95	47.5
	16	37	18.5					16	58	29					16	101	50.5					16	58	29				30.6875	8.17803
25	17	38	19	18.5			25	17	50	25	27.3333			25	17	101	50.5	51.1667			25	17	62	31	30
	18	36	18		21.625			18	56	28		27			18	105	52.5		40.5			18	55	27.5		33.625
	13	49	24.5					13	51	25.5					13	61	30.5					13	74	37
25'	14	49	24.5	24.75			25'	14	54	27	26.6667			25'	14	59	29.5	29.8333			25'	14	81	40.5	37.25
	15	50	25					15	55	27.5					15	59	29.5					15	75	37.5
Destruction of HAE was not uniformly observed in all fields of the videomicroscope
Value excluded

## Sheet: fig 4A 48h
Replicat #1 48h post exposure										Replicat #2 48h post exposure										Replicat #3 48h post exposure
OD 600	Abcam				ManRos					OD 600	Abcam				ManRos					OD 600	Abcam				ManRos
CTRL	0.423	0.511	0.512	0.486	0.498	0.494	0.51	0.552		CTRL	0.75	0.726	0.798	0.741	0.735	0.725	0.681	0.692		CTRL	0.725	0.713	0.663	0.697	0.665	0.745	0.695	0.725
3 μM	0.467	0.492	0.506	0.452	0.493	0.539	0.511	0.525		3 μM	0.717	0.724	0.701	0.653	0.652	0.683	0.721	0.688		3 μM	0.699	0.722	0.738	0.694	0.733	0.73	0.662	0.672
6 μM	0.411	0.458	0.432	0.422	0.475	0.479	0.508	0.523		6 μM	0.655	0.654	0.686	0.642	0.615	0.647	0.65	0.597		6 μM	0.593	0.648	0.674	0.634	0.653	0.694	0.695	0.644
12 μM	0.333	0.347	0.331	0.334	0.333	0.38	0.367	0.432		12 μM	0.487	0.508	0.471	0.487	0.504	0.503	0.539	0.526		12 μM	0.488	0.482	0.513	0.508	0.492	0.495	0.477	0.488
25 μM	0.125	0.13	0.129	0.131	0.15	0.146	0.141	0.15		25 μM	0.172	0.181	0.173	0.169	0.21	0.214	0.22	0.213		25 μM	0.18	0.187	0.184	0.188	0.235	0.23	0.216	0.195
50 μM	0.156	0.157	0.156	0.163	0.146	0.176	0.176	0.176		50 μM	0.212	0.209	0.217	0.202	0.204	0.222	0.216	0.205		50 μM	0.232	0.229	0.235	0.231	0.253	0.236	0.218	0.239
Mean
OD 600	Abcam	ManRos		Ratio	Abcam	ManRos				OD 600	Abcam	ManRos		Ratio	Abcam	ManRos				OD 600	Abcam	ManRos		Ratio	Abcam	ManRos
CTRL	0.483	0.5135		CTRL	1	1				CTRL	0.75375	0.70825		CTRL	1	1				CTRL	0.6995	0.7075		CTRL	1	1
3 μM	0.47925	0.517		3	0.992236	1.00682				3 μM	0.69875	0.686		3 μM	0.927032	0.968585				3 μM	0.71325	0.69925		3 μM	1.01966	0.988339
6 μM	0.43075	0.49625		6	0.891822	0.966407				6 μM	0.65925	0.62725		6 μM	0.874627	0.885634				6 μM	0.63725	0.6715		6 μM	0.911008	0.949117
12 μM	0.33625	0.378		12	0.69617	0.736125				12 μM	0.48825	0.518		12 μM	0.647761	0.73138				12 μM	0.49775	0.488		12 μM	0.71158	0.689753
25 μM	0.12875	0.14675		25	0.266563	0.285784				25 μM	0.17375	0.21425		25 μM	0.230514	0.302506				25 μM	0.18475	0.219		25 μM	0.264117	0.309541
50 μM	0.158	0.1685		50	0.327122	0.32814				50 μM	0.21	0.21175		50 μM	0.278607	0.298976				50 μM	0.23175	0.2365		50 μM	0.331308	0.334276
Nb of cells	Abcam	ManRos		% proliferation	Abcam	ManRos				Nb cellules	Abcam	ManRos		% proliferation	Abcam	ManRos				Nb cellules	Abcam	ManRos		% proliferation	Abcam	ManRos
0 μM	8413.07	9049.14		CTRL	1	1				0 μM	14059.6	13110.7		CTRL	1	1				0 μM	12928.2	13095		CTRL	1	1
3 μM	8334.86	9122.14		3	0.990704	1.00807				3 μM	12912.5	12646.6		3 μM	0.918417	0.964607				3 μM	13214.9	12923		3 μM	1.02218	0.986861
6 μM	7323.39	8689.39		6	0.870478	0.960245				6 μM	12088.8	11421.4		6 μM	0.859825	0.871154				6 μM	11629.9	12344.2		6 μM	0.899582	0.942667
12 μM	5352.59	6223.29		12	0.636224	0.687722				12 μM	8522.55	9142.99		12 μM	0.606175	0.697371				12 μM	8720.68	8517.34		12 μM	0.674548	0.650426
25 μM	1025.18	1400.57		25	0.121856	0.154774				25 μM	1963.66	2808.28		25 μM	0.139667	0.214199				25 μM	2193.06	2907.34		25 μM	0.169634	0.222019
50 μM	1635.19	1854.17		50	0.194363	0.2049				50 μM	2719.65	2756.15		50 μM	0.193438	0.210222				50 μM	3173.25	3272.31		50 μM	0.245452	0.24989

## Sheet: fig 4A mean 48h
48h post exposure
Mean of ratio	Abcam	ManRos		SD	Abcam	ManRos
CTRL	1	1		CTRL	0	0
3 μM	0.979641	0.987913		3 μM	0.0388487	0.0156108
6 μM	0.892486	0.933719		6 μM	0.0148599	0.0347265
12 μM	0.68517	0.719086		12 μM	0.02719	0.0208319
25 μM	0.253731	0.299277		25 μM	0.0164475	0.00996386
50 μM	0.312346	0.320464		50 μM	0.023918	0.0153992

## Sheet: fig 4B 72h
Replicat #1 72h post exposure										Replicat #2 72h post exposure										Replicat #3 72h post exposure
OD 600	Abcam				ManRos					OD 600	Abcam				ManRos					OD 600	Abcam				ManRos
CTRL	0.876	0.889	0.925	0.951	0.852	0.942	0.904	0.889		CTRL	0.926	1.002	0.804	0.966	1.019	0.991	0.972	0.929		CTRL	1.058	1.055	1.021	1.135	1.124	1.167	1.211	1.208
3	0.839	0.926	0.864	0.86	0.852	0.956	1.026	0.901		3	0.89	0.852	0.903	0.903	0.712	1.029	0.995	0.998		3	1.092	0.857	1.08	1.098	1.12	1.139	1.178	1.125
6	0.66	0.778	0.795	0.772	0.831	0.918	0.904	0.884		6	0.797	0.825	0.79	0.878	0.849	0.853	0.862	0.963		6	0.93	0.963	0.92	0.982	1.031	0.989	0.976	1.011
12	0.476	0.504	0.509	0.543	0.487	0.519	0.538	0.522		12	0.502	0.644	0.622	0.587	0.649	0.588	0.703	0.699		12	0.595	0.602	0.603	0.626	0.636	0.669	0.691	0.667
25	0.108	0.12	0.13	0.139	0.148	0.151	0.146	0.15		25	0.134	0.156	0.158	0.152	0.203	0.22	0.196	0.207		25	0.165	0.189	0.166	0.157	0.202	0.203	0.217	0.202
50	0.141	0.125	0.133	0.134	0.123	0.119	0.116	0.118		50	0.078	0.13	0.121	0.125	0.109	0.125	0.144	0.134		50	0.181	0.171	0.162	0.158	0.17	0.188	0.163	0.187
OD 600	Abacam	ManRos		Ratio	Abacam	ManRos				OD 600	Abacam	ManRos		Ratio	Abacam	ManRos				OD 600	Abacam	ManRos		Ratio	Abacam	ManRos
CTRL	0.91025	0.89675		CTRL	1	1				CTRL	0.9245	0.97775		CTRL	1	1				CTRL	1.06725	1.1775		CTRL	1	1
3 μM	0.87225	0.93375		3 μM	0.958253	1.04126				3 μM	0.887	0.9335		3 μM	0.959438	0.954743				3 μM	1.03175	1.1405		3 μM	0.966737	0.968577
6 μM	0.75125	0.88425		6 μM	0.825323	0.986061				6 μM	0.8225	0.88175		6 μM	0.88967	0.901815				6 μM	0.94875	1.00175		6 μM	0.888967	0.850743
12 μM	0.508	0.5165		12 μM	0.558088	0.575969				12 μM	0.58875	0.65975		12 μM	0.636831	0.674763				12 μM	0.6065	0.66575		12 μM	0.568283	0.565393
25 μM	0.12425	0.14875		25 μM	0.136501	0.165877				25 μM	0.15	0.2065		25 μM	0.16225	0.211199				25 μM	0.16925	0.206		25 μM	0.158585	0.174947
50 μM	0.13325	0.119		50 μM	0.146388	0.132701				50 μM	0.1135	0.128		50 μM	0.122769	0.130913				50 μM	0.168	0.177		50 μM	0.157414	0.150318
Nb cells	Abacam	ManRos		Ratio	Abacam	ManRos				Nb cells	Abacam	ManRos		Ratio	Abacam	ManRos				Nb cells	Abacam	ManRos		Ratio	Abacam	ManRos
0 μM	17323.4	17041.8		CTRL	1	1				0 μM	17620.5	18731.1		CTRL	1	1				0 μM	20597.6	22896.9		CTRL	1	1
3 μM	16530.9	17813.5		3 μM	0.954253	1.04528				3 μM	16838.5	17808.2		3 μM	0.955616	0.950732				3 μM	19857.2	22125.2		3 μM	0.964056	0.9663
6 μM	14007.4	16781.1		6 μM	0.808585	0.984703				6 μM	15493.3	16729		6 μM	0.879277	0.893115				6 μM	18126.3	19231.6		6 μM	0.880019	0.839923
12 μM	8934.44	9111.71		12 μM	0.515745	0.534667				12 μM	10618.5	12099.2		12 μM	0.602619	0.645942				12 μM	10988.7	12224.3		12 μM	0.533492	0.533886
25 μM	931.334	1442.28		25 μM	0.0537617	0.0846319				25 μM	1468.35	2646.66		25 μM	0.0833317	0.141298				25 μM	1869.81	2636.23		25 μM	0.090778	0.115135
50 μM	1119.03	821.845		50 μM	0.0645965	0.0482252				50 μM	707.142	1009.54		50 μM	0.0401317	0.0538965				50 μM	1843.74	2031.43		50 μM	0.0895124	0.0887211

## Sheet: fig 4B mean 72h
72h post exposure
Mean ratio	Abcam	ManRos		SD	Abcam	ManRos
0	1	1		0	0	0
3	0.961476	0.988194		3	0.0037514	0.0379464
6	0.867987	0.912873		6	0.0301693	0.0557938
12	0.587734	0.605375		12	0.0349652	0.0492547
25	0.152445	0.184008		25	0.0113732	0.0195806
50	0.14219	0.137978		50	0.0144518	0.00875683
